# Supplementary material for: Opal Actigraphy (Activity and Sleep) Measures Compared to ActiGraph: A Validation Study
Source: Sensors (Basel). 2023 Feb 18;23(4):2296. doi: 10.3390/s23042296 (PMC10003936; doi:10.3390/s23042296)
Supplement: Supplementary file 1 [file sensors-23-02296-s001.zip]

Archive with 1 entries (1 files):
- sensors-2118699-supplementary.pdf
